# Supplementary material for: In vitro anti‐bacterial activity and network pharmacology analysis of Sanguisorba officinalis L. against Helicobacter pylori infection
Source: Chin Med. 2021 Apr 17;16:33. doi: 10.1186/s13020-021-00442-1 (PMC8052767; doi:10.1186/s13020-021-00442-1)
Supplement: Supplementary file 1 — Additional file 1: Table S1. Corresponding targets of 8 active ingredients in S. officinalis. Table S2. GO analysis for potential targets, BP, Biological process, CC, Cellular components, MF, Molecular function. Table S3. KEGG pathway enrichment analysis. [file 13020_2021_442_MOESM1_ESM.xlsx]

## Sheet: Table S1
Table S1 Corresponding targets of 8 active ingredients in S.officinalis
Potential targets	Active ingredients
SRC	3,7,8-Tri-O-methylellagic	beta-sitosterol	ellagic acid	kaempferol	Marin	methyl-2,3,6-tri-O-galloyl-β-D-glucopyranoside	methyl-6-O-galloyl-β-D-glucopyranoside	quercetin
CCND1	3,7,8-Tri-O-methylellagic	beta-sitosterol
FLT4	3,7,8-Tri-O-methylellagic	beta-sitosterol	ellagic acid
CDK2	3,7,8-Tri-O-methylellagic	beta-sitosterol
PLK1	3,7,8-Tri-O-methylellagic	beta-sitosterol	ellagic acid	kaempferol	Marin	methyl-2,3,6-tri-O-galloyl-β-D-glucopyranoside	methyl-6-O-galloyl-β-D-glucopyranoside
AURKA	3,7,8-Tri-O-methylellagic
EGFR	3,7,8-Tri-O-methylellagic	beta-sitosterol
GSK3B	3,7,8-Tri-O-methylellagic	beta-sitosterol	ellagic acid
KDR	3,7,8-Tri-O-methylellagic	beta-sitosterol	ellagic acid	kaempferol
ERBB2	3,7,8-Tri-O-methylellagic	beta-sitosterol	ellagic acid
MET	3,7,8-Tri-O-methylellagic	beta-sitosterol	ellagic acid	kaempferol	Marin
AKT1	3,7,8-Tri-O-methylellagic
BRAF	3,7,8-Tri-O-methylellagic	beta-sitosterol
RAF1	3,7,8-Tri-O-methylellagic	beta-sitosterol	ellagic acid	kaempferol	Marin	methyl-2,3,6-tri-O-galloyl-β-D-glucopyranoside	methyl-6-O-galloyl-β-D-glucopyranoside	quercetin
MTOR	3,7,8-Tri-O-methylellagic	beta-sitosterol	ellagic acid	kaempferol	Marin	methyl-2,3,6-tri-O-galloyl-β-D-glucopyranoside	methyl-6-O-galloyl-β-D-glucopyranoside
PIK3CA	3,7,8-Tri-O-methylellagic	beta-sitosterol	ellagic acid	kaempferol	Marin	methyl-2,3,6-tri-O-galloyl-β-D-glucopyranoside	methyl-6-O-galloyl-β-D-glucopyranoside
PTGS2	3,7,8-Tri-O-methylellagic	beta-sitosterol	ellagic acid	kaempferol	Marin	methyl-2,3,6-tri-O-galloyl-β-D-glucopyranoside	methyl-6-O-galloyl-β-D-glucopyranoside
VEGFA	3,7,8-Tri-O-methylellagic	beta-sitosterol	ellagic acid	kaempferol	Marin	methyl-2,3,6-tri-O-galloyl-β-D-glucopyranoside	methyl-6-O-galloyl-β-D-glucopyranoside	quercetin
XDH	3,7,8-Tri-O-methylellagic	beta-sitosterol	ellagic acid	kaempferol	Marin	methyl-2,3,6-tri-O-galloyl-β-D-glucopyranoside	methyl-6-O-galloyl-β-D-glucopyranoside	quercetin
ESR1	3,7,8-Tri-O-methylellagic	beta-sitosterol	ellagic acid
CYP2C19	3,7,8-Tri-O-methylellagic	beta-sitosterol
BCHE	3,7,8-Tri-O-methylellagic
NOS2	3,7,8-Tri-O-methylellagic	beta-sitosterol	ellagic acid	kaempferol	Marin	methyl-2,3,6-tri-O-galloyl-β-D-glucopyranoside	methyl-6-O-galloyl-β-D-glucopyranoside
PPARG	3,7,8-Tri-O-methylellagic	beta-sitosterol	ellagic acid	kaempferol	Marin	methyl-2,3,6-tri-O-galloyl-β-D-glucopyranoside	methyl-6-O-galloyl-β-D-glucopyranoside
ABCC1	3,7,8-Tri-O-methylellagic
AHR	3,7,8-Tri-O-methylellagic
ABCB1	3,7,8-Tri-O-methylellagic
CYP1B1	3,7,8-Tri-O-methylellagic	beta-sitosterol
ABCG2	3,7,8-Tri-O-methylellagic
MMP9	3,7,8-Tri-O-methylellagic	beta-sitosterol	ellagic acid	kaempferol	Marin	methyl-2,3,6-tri-O-galloyl-β-D-glucopyranoside	methyl-6-O-galloyl-β-D-glucopyranoside
MMP2	3,7,8-Tri-O-methylellagic	beta-sitosterol	ellagic acid	kaempferol	Marin	methyl-2,3,6-tri-O-galloyl-β-D-glucopyranoside	methyl-6-O-galloyl-β-D-glucopyranoside
DAPK1	3,7,8-Tri-O-methylellagic	beta-sitosterol
CDK6	3,7,8-Tri-O-methylellagic	beta-sitosterol
TTR	3,7,8-Tri-O-methylellagic	beta-sitosterol	ellagic acid	kaempferol	Marin	methyl-2,3,6-tri-O-galloyl-β-D-glucopyranoside	methyl-6-O-galloyl-β-D-glucopyranoside	quercetin
F2	3,7,8-Tri-O-methylellagic	beta-sitosterol	ellagic acid
MPO	3,7,8-Tri-O-methylellagic	beta-sitosterol	ellagic acid	kaempferol	Marin	methyl-2,3,6-tri-O-galloyl-β-D-glucopyranoside	methyl-6-O-galloyl-β-D-glucopyranoside
PIK3R1	3,7,8-Tri-O-methylellagic	beta-sitosterol	ellagic acid	kaempferol	Marin	methyl-2,3,6-tri-O-galloyl-β-D-glucopyranoside	methyl-6-O-galloyl-β-D-glucopyranoside
MMP3	3,7,8-Tri-O-methylellagic	beta-sitosterol	ellagic acid	kaempferol	Marin	methyl-2,3,6-tri-O-galloyl-β-D-glucopyranoside	methyl-6-O-galloyl-β-D-glucopyranoside
CXCR1	3,7,8-Tri-O-methylellagic	beta-sitosterol
CFTR	3,7,8-Tri-O-methylellagic	beta-sitosterol
TERT	3,7,8-Tri-O-methylellagic	beta-sitosterol	ellagic acid	kaempferol	Marin	methyl-2,3,6-tri-O-galloyl-β-D-glucopyranoside	methyl-6-O-galloyl-β-D-glucopyranoside	quercetin
TOP2A	3,7,8-Tri-O-methylellagic	beta-sitosterol	ellagic acid	kaempferol	Marin	methyl-2,3,6-tri-O-galloyl-β-D-glucopyranoside	methyl-6-O-galloyl-β-D-glucopyranoside	quercetin
PTPN11	3,7,8-Tri-O-methylellagic	beta-sitosterol	ellagic acid	kaempferol	Marin	methyl-2,3,6-tri-O-galloyl-β-D-glucopyranoside	methyl-6-O-galloyl-β-D-glucopyranoside
SERPINE1	3,7,8-Tri-O-methylellagic	beta-sitosterol	ellagic acid	kaempferol	Marin	methyl-2,3,6-tri-O-galloyl-β-D-glucopyranoside	methyl-6-O-galloyl-β-D-glucopyranoside	quercetin
HSP90AA1	3,7,8-Tri-O-methylellagic	beta-sitosterol	ellagic acid
FGF2	3,7,8-Tri-O-methylellagic	beta-sitosterol	ellagic acid
HPSE	3,7,8-Tri-O-methylellagic	beta-sitosterol	ellagic acid
SELP	3,7,8-Tri-O-methylellagic	beta-sitosterol	ellagic acid	kaempferol	Marin	methyl-2,3,6-tri-O-galloyl-β-D-glucopyranoside	methyl-6-O-galloyl-β-D-glucopyranoside	quercetin
MAPT	3,7,8-Tri-O-methylellagic	beta-sitosterol	ellagic acid	kaempferol

## Sheet: Table S2
Table S2 Gene ontology analyses for potential targets , BP, Biological process, CC, Cellular components, MF, Molecular function
P value 0.001
	Analyse	Term	Pvalue	Count	GeneRatio
GO-BP	BP1	cytokine-mediated signaling pathway	5.94e-43	40	0.0502513
	BP2	response to lipopolysaccharide	1.44e-31	26	0.0769231
	BP3	response to reactive oxygen species	3.1e-30	23	0.0974576
	BP4	response to toxic substance	1.92e-29	28	0.0525328
	BP5	apoptotic signaling pathway	2.24e-29	29	0.0477759
	BP6	reactive oxygen species metabolic process	2.89e-28	23	0.0804196
	BP7	positive regulation of cell death	1.62e-25	28	0.037889
	BP8	negative regulation of cell proliferation	5.54e-25	28	0.0362225
	BP9	leukocyte differentiation	3.01e-22	23	0.0440613
	BP10	positive regulation of cell migration	1.47e-21	23	0.0410714
	BP11	regulation of smooth muscle cell proliferation	7.69e-21	16	0.0946746
	BP12	response to wounding	8.03e-21	24	0.0347323
	BP13	epithelial cell proliferation	1.07e-20	21	0.0461538
	BP14	regulation of cell adhesion	1.83e-20	24	0.0335196
	BP15	regulation of DNA-binding transcription factor activity	1.4e-19	20	0.0454545
	BP16	response to radiation	1.6e-19	20	0.0451467
	BP17	cellular response to drug	4.91e-18	18	0.0478723
	BP18	response to tumor necrosis factor	6.28e-18	17	0.0539683
	BP19	response to mechanical stimulus	1.05e-17	15	0.0714286
	BP20	response to growth factor	1.15e-17	22	0.0298913
GO-CC	CC1	membrane raft	1.67e-08	10	0.030581
	CC2	vesicle lumen	3.04e-07	9	0.0265487
	CC3	RNA polymerase II transcription factor complex	4.94e-06	6	0.037037
	CC4	extracellular matrix	1.27e-05	9	0.0168224
	CC5	serine/threonine protein kinase complex	8.99e-05	4	0.045977
	CC6	mitochondrial outer membrane	0.000124998	5	0.0277778
	CC7	perinuclear region of cytoplasm	0.000136605	9	0.0123796
	CC8	side of membrane	0.000198582	8	0.0133556
	CC9	myelin sheath	0.000294969	3	0.0625
	CC10	ficolin-1-rich granule lumen	0.00035157	4	0.0322581
	CC11	peroxisome	0.00054151	4	0.028777
	CC12	neuron projection cytoplasm	0.00156921	3	0.0352941
	CC13	plasma membrane protein complex	0.00251331	7	0.0101302
	CC14	cytosolic part	0.00412421	4	0.0165289
GO-MF	MF1	cytokine receptor binding	8.2e-15	14	0.0534351
	MF2	protein homodimerization activity	1.09e-11	16	0.0247678
	MF3	ubiquitin-like protein ligase binding	5.88e-10	11	0.0357143
	MF4	phosphatase binding	1.65e-09	9	0.0486486
	MF5	transcription factor binding	1.86e-09	14	0.0212443
	MF6	protease binding	2.35e-09	8	0.0610687
	MF7	kinase binding	8.29e-09	14	0.0188934
	MF8	antioxidant activity	1.28e-07	6	0.0689655
	MF9	tumor necrosis factor receptor superfamily binding	1.36e-07	5	0.111111
	MF10	endopeptidase activity	2.06e-07	10	0.0233645
	MF11	BH3 domain binding	3.7e-07	3	0.5
	MF12	histone deacetylase binding	1.35e-05	5	0.0442478
	MF13	kinase regulator activity	2.17e-05	6	0.0285714
	MF14	integrin binding	3.43e-05	5	0.0364963
	MF15	chaperone binding	0.00016646	4	0.0392157
	MF16	peptide binding	0.000217165	6	0.0188088
	MF17	chemokine receptor binding	0.000858286	3	0.0434783
	MF18	lipid binding	0.0040956	7	0.00927152

## Sheet: Table S3
Table S3 KEGG pathway enrichment analysis
In Group ID, the Member number represents the pathways obtained by the same clustering method, and the Summary item is the most significant pathway in this clustering method
GroupID	Category	Term	Description	LogP	Log(q-value)	InTerm_InList	Genes	Symbols
1_Summary	KEGG Pathway	hsa05200	Pathways in cancer	-30.5411	-27.6337	26/575	207,595,673,1017,1021,1612,1956,2064,2099,2147,2247,2324,2475,2932,3320,4233,4313,4318,4843,5290,5295,5468,5743,5894,7015,7422,3791,5781,6714,10855,4314,5243,5347,6790,4353,5054,4137,3577,1080,7153,4363	AKT1,CCND1,BRAF,CDK2,CDK6,DAPK1,EGFR,ERBB2,ESR1,F2,FGF2,FLT4,MTOR,GSK3B,HSP90AA1,MET,MMP2,MMP9,NOS2,PIK3CA,PIK3R1,PPARG,PTGS2,RAF1,TERT,VEGFA,KDR,PTPN11,SRC,HPSE,MMP3,ABCB1,PLK1,AURKA,MPO,SERPINE1,MAPT,CXCR1,CFTR,TOP2A,ABCC1
1_Member	KEGG Pathway	hsa05200	Pathways in cancer	-30.5411	-27.6337	26/575	207,595,673,1017,1021,1612,1956,2064,2099,2147,2247,2324,2475,2932,3320,4233,4313,4318,4843,5290,5295,5468,5743,5894,7015,7422	AKT1,CCND1,BRAF,CDK2,CDK6,DAPK1,EGFR,ERBB2,ESR1,F2,FGF2,FLT4,MTOR,GSK3B,HSP90AA1,MET,MMP2,MMP9,NOS2,PIK3CA,PIK3R1,PPARG,PTGS2,RAF1,TERT,VEGFA
1_Member	KEGG Pathway	ko05205	Proteoglycans in cancer	-27.833	-25.2266	19/203	207,595,673,1956,2064,2099,2247,2475,3791,4233,4313,4318,5290,5295,5781,5894,6714,7422,10855	AKT1,CCND1,BRAF,EGFR,ERBB2,ESR1,FGF2,MTOR,KDR,MET,MMP2,MMP9,PIK3CA,PIK3R1,PTPN11,RAF1,SRC,VEGFA,HPSE
1_Member	KEGG Pathway	hsa05205	Proteoglycans in cancer	-27.2247	-24.7944	19/218	207,595,673,1956,2064,2099,2247,2475,3791,4233,4313,4318,5290,5295,5781,5894,6714,7422,10855	AKT1,CCND1,BRAF,EGFR,ERBB2,ESR1,FGF2,MTOR,KDR,MET,MMP2,MMP9,PIK3CA,PIK3R1,PTPN11,RAF1,SRC,VEGFA,HPSE
1_Member	KEGG Pathway	hsa01521	EGFR tyrosine kinase inhibitor resistance	-24.4257	-22.2173	14/79	207,673,1956,2064,2247,2475,2932,3791,4233,5290,5295,5894,6714,7422	AKT1,BRAF,EGFR,ERBB2,FGF2,MTOR,GSK3B,KDR,MET,PIK3CA,PIK3R1,RAF1,SRC,VEGFA
1_Member	KEGG Pathway	ko01521	EGFR tyrosine kinase inhibitor resistance	-24.4257	-22.2173	14/79	207,673,1956,2064,2247,2475,2932,3791,4233,5290,5295,5894,6714,7422	AKT1,BRAF,EGFR,ERBB2,FGF2,MTOR,GSK3B,KDR,MET,PIK3CA,PIK3R1,RAF1,SRC,VEGFA
1_Member	KEGG Pathway	hsa05215	Prostate cancer	-22.7581	-20.6289	14/102	207,595,673,1017,1956,2064,2475,2932,3320,4314,4318,5290,5295,5894	AKT1,CCND1,BRAF,CDK2,EGFR,ERBB2,MTOR,GSK3B,HSP90AA1,MMP3,MMP9,PIK3CA,PIK3R1,RAF1
1_Member	KEGG Pathway	hsa05226	gastric cancer	-21.7274	-19.6651	15/162	207,595,673,1017,1956,2064,2247,2475,2932,4233,5243,5290,5295,5894,7015	AKT1,CCND1,BRAF,CDK2,EGFR,ERBB2,FGF2,MTOR,GSK3B,MET,ABCB1,PIK3CA,PIK3R1,RAF1,TERT
1_Member	KEGG Pathway	hsa01522	Endocrine resistance	-21.0342	-19.081	13/96	207,595,673,1956,2064,2099,2475,4313,4318,5290,5295,5894,6714	AKT1,CCND1,BRAF,EGFR,ERBB2,ESR1,MTOR,MMP2,MMP9,PIK3CA,PIK3R1,RAF1,SRC
1_Member	KEGG Pathway	ko01522	Endocrine resistance	-21.0342	-19.081	13/96	207,595,673,1956,2064,2099,2475,4313,4318,5290,5295,5894,6714	AKT1,CCND1,BRAF,EGFR,ERBB2,ESR1,MTOR,MMP2,MMP9,PIK3CA,PIK3R1,RAF1,SRC
1_Member	KEGG Pathway	ko05224	Breast cancer	-20.5605	-18.6531	14/144	207,595,673,1021,1956,2064,2099,2247,2324,2475,2932,5290,5295,5894	AKT1,CCND1,BRAF,CDK6,EGFR,ERBB2,ESR1,FGF2,FLT4,MTOR,GSK3B,PIK3CA,PIK3R1,RAF1
1_Member	KEGG Pathway	hsa05224	Breast cancer	-19.8211	-17.9551	14/162	207,595,673,1021,1956,2064,2099,2247,2324,2475,2932,5290,5295,5894	AKT1,CCND1,BRAF,CDK6,EGFR,ERBB2,ESR1,FGF2,FLT4,MTOR,GSK3B,PIK3CA,PIK3R1,RAF1
1_Member	KEGG Pathway	ko05215	Prostate cancer	-19.5093	-17.6811	12/87	207,595,673,1017,1956,2064,2475,2932,3320,5290,5295,5894	AKT1,CCND1,BRAF,CDK2,EGFR,ERBB2,MTOR,GSK3B,HSP90AA1,PIK3CA,PIK3R1,RAF1
1_Member	KEGG Pathway	hsa04151	PI3K-Akt signaling pathway	-19.2579	-17.4644	17/380	207,595,1017,1021,1956,2064,2247,2324,2475,2932,3320,3791,4233,5290,5295,5894,7422	AKT1,CCND1,CDK2,CDK6,EGFR,ERBB2,FGF2,FLT4,MTOR,GSK3B,HSP90AA1,KDR,MET,PIK3CA,PIK3R1,RAF1,VEGFA
1_Member	KEGG Pathway	ko05219	Bladder cancer	-18.9629	-17.2016	10/41	595,673,1612,1956,2064,4313,4318,5894,6714,7422	CCND1,BRAF,DAPK1,EGFR,ERBB2,MMP2,MMP9,RAF1,SRC,VEGFA
1_Member	KEGG Pathway	hsa05219	Bladder cancer	-18.6195	-16.8882	10/44	595,673,1612,1956,2064,4313,4318,5894,6714,7422	CCND1,BRAF,DAPK1,EGFR,ERBB2,MMP2,MMP9,RAF1,SRC,VEGFA
1_Member	KEGG Pathway	ko04510	Focal adhesion	-18.5414	-16.8381	14/199	207,595,673,1956,2064,2324,2932,3791,4233,5290,5295,5894,6714,7422	AKT1,CCND1,BRAF,EGFR,ERBB2,FLT4,GSK3B,KDR,MET,PIK3CA,PIK3R1,RAF1,SRC,VEGFA
1_Member	KEGG Pathway	ko04151	PI3K-Akt signaling pathway	-18.3947	-16.7178	16/342	207,595,1017,1021,1956,2247,2324,2475,2932,3320,3791,4233,5290,5295,5894,7422	AKT1,CCND1,CDK2,CDK6,EGFR,FGF2,FLT4,MTOR,GSK3B,HSP90AA1,KDR,MET,PIK3CA,PIK3R1,RAF1,VEGFA
1_Member	KEGG Pathway	hsa04510	Focal adhesion	-18.0639	-16.4118	14/215	207,595,673,1956,2064,2324,2932,3791,4233,5290,5295,5894,6714,7422	AKT1,CCND1,BRAF,EGFR,ERBB2,FLT4,GSK3B,KDR,MET,PIK3CA,PIK3R1,RAF1,SRC,VEGFA
1_Member	KEGG Pathway	hsa05212	Pancreatic cancer	-17.7435	-16.1149	11/82	207,595,673,1021,1956,2064,2475,5290,5295,5894,7422	AKT1,CCND1,BRAF,CDK6,EGFR,ERBB2,MTOR,PIK3CA,PIK3R1,RAF1,VEGFA
1_Member	KEGG Pathway	ko05212	Pancreatic cancer	-16.8448	-15.2385	10/64	207,595,673,1021,1956,2064,5290,5295,5894,7422	AKT1,CCND1,BRAF,CDK6,EGFR,ERBB2,PIK3CA,PIK3R1,RAF1,VEGFA
1_Member	KEGG Pathway	ko05218	Melanoma	-16.4964	-14.9112	10/69	207,595,673,1021,1956,2247,4233,5290,5295,5894	AKT1,CCND1,BRAF,CDK6,EGFR,FGF2,MET,PIK3CA,PIK3R1,RAF1
1_Member	KEGG Pathway	ko05213	Endometrial cancer	-15.7746	-14.2474	9/50	207,595,673,1956,2064,2932,5290,5295,5894	AKT1,CCND1,BRAF,EGFR,ERBB2,GSK3B,PIK3CA,PIK3R1,RAF1
1_Member	KEGG Pathway	hsa05218	Melanoma	-15.6496	-14.1402	10/83	207,595,673,1021,1956,2247,4233,5290,5295,5894	AKT1,CCND1,BRAF,CDK6,EGFR,FGF2,MET,PIK3CA,PIK3R1,RAF1
1_Member	KEGG Pathway	hsa05225	hepatocellular carcinoma	-15.5292	-14.0367	12/182	207,595,673,1021,1956,2475,2932,4233,5290,5295,5894,7015	AKT1,CCND1,BRAF,CDK6,EGFR,MTOR,GSK3B,MET,PIK3CA,PIK3R1,RAF1,TERT
1_Member	KEGG Pathway	ko04012	ErbB signaling pathway	-15.4882	-14.0121	10/86	207,673,1956,2064,2475,2932,5290,5295,5894,6714	AKT1,BRAF,EGFR,ERBB2,MTOR,GSK3B,PIK3CA,PIK3R1,RAF1,SRC
1_Member	KEGG Pathway	hsa05167	kaposi sarcoma-associated herpesvirus infection	-15.1926	-13.7324	12/194	207,595,1021,2247,2475,2932,5290,5295,5743,5894,6714,7422	AKT1,CCND1,CDK6,FGF2,MTOR,GSK3B,PIK3CA,PIK3R1,PTGS2,RAF1,SRC,VEGFA
1_Member	KEGG Pathway	ko05223	Non-small cell lung cancer	-15.1507	-13.7057	9/58	207,595,673,1021,1956,2064,5290,5295,5894	AKT1,CCND1,BRAF,CDK6,EGFR,ERBB2,PIK3CA,PIK3R1,RAF1
1_Member	KEGG Pathway	hsa04012	ErbB signaling pathway	-15.0855	-13.6552	10/94	207,673,1956,2064,2475,2932,5290,5295,5894,6714	AKT1,BRAF,EGFR,ERBB2,MTOR,GSK3B,PIK3CA,PIK3R1,RAF1,SRC
1_Member	KEGG Pathway	ko04915	Estrogen signaling pathway	-14.8976	-13.4816	10/98	207,1956,2099,3320,4313,4318,5290,5295,5894,6714	AKT1,EGFR,ESR1,HSP90AA1,MMP2,MMP9,PIK3CA,PIK3R1,RAF1,SRC
1_Member	KEGG Pathway	ko04015	Rap1 signaling pathway	-14.7764	-13.3742	12/210	207,673,1956,2247,2324,3791,4233,5290,5295,5894,6714,7422	AKT1,BRAF,EGFR,FGF2,FLT4,KDR,MET,PIK3CA,PIK3R1,RAF1,SRC,VEGFA
1_Member	KEGG Pathway	ko05214	Glioma	-14.7414	-13.3525	9/64	207,595,673,1021,1956,2475,5290,5295,5894	AKT1,CCND1,BRAF,CDK6,EGFR,MTOR,PIK3CA,PIK3R1,RAF1
1_Member	KEGG Pathway	hsa05213	Endometrial cancer	-14.552	-13.1761	9/67	207,595,673,1956,2064,2932,5290,5295,5894	AKT1,CCND1,BRAF,EGFR,ERBB2,GSK3B,PIK3CA,PIK3R1,RAF1
1_Member	KEGG Pathway	hsa05223	Non-small cell lung cancer	-14.3716	-13.0082	9/70	207,595,673,1021,1956,2064,5290,5295,5894	AKT1,CCND1,BRAF,CDK6,EGFR,ERBB2,PIK3CA,PIK3R1,RAF1
1_Member	KEGG Pathway	hsa04015	Rap1 signaling pathway	-14.3463	-12.9952	12/228	207,673,1956,2247,2324,3791,4233,5290,5295,5894,6714,7422	AKT1,BRAF,EGFR,FGF2,FLT4,KDR,MET,PIK3CA,PIK3R1,RAF1,SRC,VEGFA
1_Member	KEGG Pathway	hsa05163	human cytomegalovirus infection	-14.0789	-12.7397	12/240	207,595,1021,1956,2475,2932,5290,5295,5743,5894,6714,7422	AKT1,CCND1,CDK6,EGFR,MTOR,GSK3B,PIK3CA,PIK3R1,PTGS2,RAF1,SRC,VEGFA
1_Member	KEGG Pathway	hsa05214	Glioma	-13.9282	-12.6006	9/78	207,595,673,1021,1956,2475,5290,5295,5894	AKT1,CCND1,BRAF,CDK6,EGFR,MTOR,PIK3CA,PIK3R1,RAF1
1_Member	KEGG Pathway	hsa05165	human papillomavirus infection	-13.5605	-12.2441	13/352	207,595,1017,1021,1956,2475,2932,5290,5295,5743,5894,7015,7422	AKT1,CCND1,CDK2,CDK6,EGFR,MTOR,GSK3B,PIK3CA,PIK3R1,PTGS2,RAF1,TERT,VEGFA
1_Member	KEGG Pathway	hsa04926	relaxin signaling pathway	-13.4364	-12.1311	10/136	207,1956,4313,4318,4843,5290,5295,5894,6714,7422	AKT1,EGFR,MMP2,MMP9,NOS2,PIK3CA,PIK3R1,RAF1,SRC,VEGFA
1_Member	KEGG Pathway	hsa05210	Colorectal cancer	-13.1713	-11.8767	9/94	207,595,673,1956,2475,2932,5290,5295,5894	AKT1,CCND1,BRAF,EGFR,MTOR,GSK3B,PIK3CA,PIK3R1,RAF1
1_Member	KEGG Pathway	hsa04915	Estrogen signaling pathway	-13.1235	-11.8394	10/146	207,1956,2099,3320,4313,4318,5290,5295,5894,6714	AKT1,EGFR,ESR1,HSP90AA1,MMP2,MMP9,PIK3CA,PIK3R1,RAF1,SRC
1_Member	KEGG Pathway	ko04370	VEGF signaling pathway	-12.9994	-11.7255	8/59	207,3791,5290,5295,5743,5894,6714,7422	AKT1,KDR,PIK3CA,PIK3R1,PTGS2,RAF1,SRC,VEGFA
1_Member	KEGG Pathway	hsa04914	Progesterone-mediated oocyte maturation	-12.8035	-11.5396	9/103	207,673,1017,3320,5290,5295,5347,5894,6790	AKT1,BRAF,CDK2,HSP90AA1,PIK3CA,PIK3R1,PLK1,RAF1,AURKA
1_Member	KEGG Pathway	hsa04370	VEGF signaling pathway	-12.6456	-11.4103	8/65	207,3791,5290,5295,5743,5894,6714,7422	AKT1,KDR,PIK3CA,PIK3R1,PTGS2,RAF1,SRC,VEGFA
1_Member	KEGG Pathway	ko05211	Renal cell carcinoma	-12.6456	-11.4103	8/65	207,673,4233,5290,5295,5781,5894,7422	AKT1,BRAF,MET,PIK3CA,PIK3R1,PTPN11,RAF1,VEGFA
1_Member	KEGG Pathway	ko05230	Central carbon metabolism in cancer	-12.6456	-11.4103	8/65	207,1956,2064,2475,4233,5290,5295,5894	AKT1,EGFR,ERBB2,MTOR,MET,PIK3CA,PIK3R1,RAF1
1_Member	KEGG Pathway	hsa05160	Hepatitis C	-12.4819	-11.2557	10/169	207,595,673,1017,1021,1956,2932,5290,5295,5894	AKT1,CCND1,BRAF,CDK2,CDK6,EGFR,GSK3B,PIK3CA,PIK3R1,RAF1
1_Member	KEGG Pathway	hsa05221	Acute myeloid leukemia	-12.3765	-11.1681	8/70	207,595,673,2475,4353,5290,5295,5894	AKT1,CCND1,BRAF,MTOR,MPO,PIK3CA,PIK3R1,RAF1
1_Member	KEGG Pathway	ko04917	Prolactin signaling pathway	-12.3765	-11.1681	8/70	207,595,2099,2932,5290,5295,5894,6714	AKT1,CCND1,ESR1,GSK3B,PIK3CA,PIK3R1,RAF1,SRC
1_Member	KEGG Pathway	ko05220	Chronic myeloid leukemia	-12.3252	-11.1253	8/71	207,595,673,1021,5290,5295,5781,5894	AKT1,CCND1,BRAF,CDK6,PIK3CA,PIK3R1,PTPN11,RAF1
1_Member	KEGG Pathway	hsa05161	Hepatitis B	-12.28	-11.0886	10/177	207,595,673,1017,1021,4318,5290,5295,5894,6714	AKT1,CCND1,BRAF,CDK2,CDK6,MMP9,PIK3CA,PIK3R1,RAF1,SRC
1_Member	KEGG Pathway	hsa04066	HIF-1 signaling pathway	-12.2266	-11.0435	9/119	207,1956,2064,2475,4843,5054,5290,5295,7422	AKT1,EGFR,ERBB2,MTOR,NOS2,SERPINE1,PIK3CA,PIK3R1,VEGFA
1_Member	KEGG Pathway	hsa04014	Ras signaling pathway	-12.1342	-10.9602	11/259	207,1956,2247,2324,3791,4233,5290,5295,5781,5894,7422	AKT1,EGFR,FGF2,FLT4,KDR,MET,PIK3CA,PIK3R1,PTPN11,RAF1,VEGFA
1_Member	KEGG Pathway	hsa04917	Prolactin signaling pathway	-12.1272	-10.9602	8/75	207,595,2099,2932,5290,5295,5894,6714	AKT1,CCND1,ESR1,GSK3B,PIK3CA,PIK3R1,RAF1,SRC
1_Member	KEGG Pathway	hsa04919	thyroid hormone signaling pathway	-12.0951	-10.9359	9/123	207,595,2099,2475,2932,5290,5295,5894,6714	AKT1,CCND1,ESR1,MTOR,GSK3B,PIK3CA,PIK3R1,RAF1,SRC
1_Member	KEGG Pathway	hsa05230	Central carbon metabolism in cancer	-11.986	-10.8344	8/78	207,1956,2064,2475,4233,5290,5295,5894	AKT1,EGFR,ERBB2,MTOR,MET,PIK3CA,PIK3R1,RAF1
1_Member	KEGG Pathway	hsa05211	Renal cell carcinoma	-11.8064	-10.6698	8/82	207,673,4233,5290,5295,5781,5894,7422	AKT1,BRAF,MET,PIK3CA,PIK3R1,PTPN11,RAF1,VEGFA
1_Member	KEGG Pathway	hsa05220	Chronic myeloid leukemia	-11.8064	-10.6698	8/82	207,595,673,1021,5290,5295,5781,5894	AKT1,CCND1,BRAF,CDK6,PIK3CA,PIK3R1,PTPN11,RAF1
1_Member	KEGG Pathway	ko05222	Small cell lung cancer	-11.72	-10.5907	8/84	207,595,1017,1021,4843,5290,5295,5743	AKT1,CCND1,CDK2,CDK6,NOS2,PIK3CA,PIK3R1,PTGS2
1_Member	KEGG Pathway	hsa04068	foxo signaling pathway	-11.668	-10.546	9/137	207,595,673,1017,1956,5290,5295,5347,5894	AKT1,CCND1,BRAF,CDK2,EGFR,PIK3CA,PIK3R1,PLK1,RAF1
1_Member	KEGG Pathway	ko05418	Fluid shear stress and atherosclerosis	-11.5265	-10.4115	9/142	207,3320,3791,4313,4318,5290,5295,6714,7422	AKT1,HSP90AA1,KDR,MMP2,MMP9,PIK3CA,PIK3R1,SRC,VEGFA
1_Member	KEGG Pathway	hsa05418	Fluid shear stress and atherosclerosis	-11.3635	-10.2554	9/148	207,3320,3791,4313,4318,5290,5295,6714,7422	AKT1,HSP90AA1,KDR,MMP2,MMP9,PIK3CA,PIK3R1,SRC,VEGFA
1_Member	KEGG Pathway	ko04914	Progesterone-mediated oocyte maturation	-11.2437	-10.1425	8/96	207,673,1017,3320,5290,5295,5347,5894	AKT1,BRAF,CDK2,HSP90AA1,PIK3CA,PIK3R1,PLK1,RAF1
1_Member	KEGG Pathway	ko05221	Acute myeloid leukemia	-11.2128	-10.1183	7/55	207,595,673,2475,5290,5295,5894	AKT1,CCND1,BRAF,MTOR,PIK3CA,PIK3R1,RAF1
1_Member	KEGG Pathway	hsa04010	MAPK signaling pathway	-11.139	-10.0531	11/320	207,673,1956,2064,2247,2324,3791,4137,4233,5894,7422	AKT1,BRAF,EGFR,ERBB2,FGF2,FLT4,KDR,MAPT,MET,RAF1,VEGFA
1_Member	KEGG Pathway	hsa05222	Small cell lung cancer	-11.1344	-10.0531	8/99	207,595,1017,1021,4843,5290,5295,5743	AKT1,CCND1,CDK2,CDK6,NOS2,PIK3CA,PIK3R1,PTGS2
1_Member	KEGG Pathway	hsa04072	Phospholipase D signaling pathway	-10.9845	-9.90959	9/163	207,1956,2147,2475,3577,5290,5295,5781,5894	AKT1,EGFR,F2,MTOR,CXCR1,PIK3CA,PIK3R1,PTPN11,RAF1
1_Member	KEGG Pathway	ko05210	Colorectal cancer	-10.9361	-9.86757	7/60	207,595,673,2932,5290,5295,5894	AKT1,CCND1,BRAF,GSK3B,PIK3CA,PIK3R1,RAF1
1_Member	KEGG Pathway	hsa04218	cellular senescence	-10.7516	-9.68932	9/173	207,595,1017,1021,2475,5054,5290,5295,5894	AKT1,CCND1,CDK2,CDK6,MTOR,SERPINE1,PIK3CA,PIK3R1,RAF1
1_Member	KEGG Pathway	ko04072	Phospholipase D signaling pathway	-9.77004	-8.71389	8/146	207,1956,2475,3577,5290,5295,5781,5894	AKT1,EGFR,MTOR,CXCR1,PIK3CA,PIK3R1,PTPN11,RAF1
1_Member	KEGG Pathway	ko04933	AGE-RAGE signaling pathway in diabetic complications	-9.37242	-8.32234	7/99	207,595,4313,5054,5290,5295,7422	AKT1,CCND1,MMP2,SERPINE1,PIK3CA,PIK3R1,VEGFA
1_Member	KEGG Pathway	hsa04630	JAK-STAT signaling pathway	-9.2225	-8.17841	8/171	207,595,1956,2475,5290,5295,5781,5894	AKT1,CCND1,EGFR,MTOR,PIK3CA,PIK3R1,PTPN11,RAF1
1_Member	KEGG Pathway	hsa04625	c-type lectin receptor signaling pathway	-9.13356	-8.10121	7/107	207,5290,5295,5743,5781,5894,6714	AKT1,PIK3CA,PIK3R1,PTGS2,PTPN11,RAF1,SRC
1_Member	KEGG Pathway	hsa04933	AGE-RAGE signaling pathway in diabetic complications	-9.13356	-8.10121	7/107	207,595,4313,5054,5290,5295,7422	AKT1,CCND1,MMP2,SERPINE1,PIK3CA,PIK3R1,VEGFA
1_Member	KEGG Pathway	ko04062	Chemokine signaling pathway	-9.00771	-7.98112	8/182	207,673,2932,3577,5290,5295,5894,6714	AKT1,BRAF,GSK3B,CXCR1,PIK3CA,PIK3R1,RAF1,SRC
1_Member	KEGG Pathway	ko04722	Neurotrophin signaling pathway	-8.80833	-7.78741	7/119	207,673,2932,5290,5295,5781,5894	AKT1,BRAF,GSK3B,PIK3CA,PIK3R1,PTPN11,RAF1
1_Member	KEGG Pathway	ko04152	AMPK signaling pathway	-8.7828	-7.76748	7/120	207,595,1080,2475,5290,5295,5468	AKT1,CCND1,CFTR,MTOR,PIK3CA,PIK3R1,PPARG
1_Member	KEGG Pathway	hsa04722	Neurotrophin signaling pathway	-8.68286	-7.67307	7/124	207,673,2932,5290,5295,5781,5894	AKT1,BRAF,GSK3B,PIK3CA,PIK3R1,PTPN11,RAF1
1_Member	KEGG Pathway	hsa04062	Chemokine signaling pathway	-8.65003	-7.64571	8/202	207,673,2932,3577,5290,5295,5894,6714	AKT1,BRAF,GSK3B,CXCR1,PIK3CA,PIK3R1,RAF1,SRC
1_Member	KEGG Pathway	hsa04152	AMPK signaling pathway	-8.56259	-7.56366	7/129	207,595,1080,2475,5290,5295,5468	AKT1,CCND1,CFTR,MTOR,PIK3CA,PIK3R1,PPARG
1_Member	KEGG Pathway	ko05160	Hepatitis C	-8.51584	-7.52224	7/131	207,673,1956,2932,5290,5295,5894	AKT1,BRAF,EGFR,GSK3B,PIK3CA,PIK3R1,RAF1
1_Member	KEGG Pathway	ko05162	Measles	-8.44711	-7.46398	7/134	207,595,1017,1021,2932,5290,5295	AKT1,CCND1,CDK2,CDK6,GSK3B,PIK3CA,PIK3R1
1_Member	KEGG Pathway	ko04910	Insulin signaling pathway	-8.35794	-7.37994	7/138	207,673,2475,2932,5290,5295,5894	AKT1,BRAF,MTOR,GSK3B,PIK3CA,PIK3R1,RAF1
1_Member	KEGG Pathway	ko04150	mTOR signaling pathway	-8.08581	-7.11792	7/151	207,673,2475,2932,5290,5295,5894	AKT1,BRAF,MTOR,GSK3B,PIK3CA,PIK3R1,RAF1
1_Member	KEGG Pathway	hsa04910	Insulin signaling pathway	-8.00701	-7.04408	7/155	207,673,2475,2932,5290,5295,5894	AKT1,BRAF,MTOR,GSK3B,PIK3CA,PIK3R1,RAF1
1_Member	KEGG Pathway	ko04630	Jak-STAT signaling pathway	-7.98765	-7.02962	7/156	207,595,2475,5290,5295,5781,5894	AKT1,CCND1,MTOR,PIK3CA,PIK3R1,PTPN11,RAF1
1_Member	KEGG Pathway	hsa04150	mTOR signaling pathway	-7.9493	-7.00093	7/158	207,673,2475,2932,5290,5295,5894	AKT1,BRAF,MTOR,GSK3B,PIK3CA,PIK3R1,RAF1
1_Member	KEGG Pathway	hsa05162	Measles	-7.9493	-7.00093	7/158	207,595,1017,1021,2932,5290,5295	AKT1,CCND1,CDK2,CDK6,GSK3B,PIK3CA,PIK3R1
1_Member	KEGG Pathway	ko05231	Choline metabolism in cancer	-7.68301	-6.74408	6/99	207,1956,2475,5290,5295,5894	AKT1,EGFR,MTOR,PIK3CA,PIK3R1,RAF1
1_Member	KEGG Pathway	ko04360	Axon guidance	-7.64259	-6.70831	7/175	2932,4233,5290,5295,5781,5894,6714	GSK3B,MET,PIK3CA,PIK3R1,PTPN11,RAF1,SRC
1_Member	KEGG Pathway	hsa05231	Choline metabolism in cancer	-7.47999	-6.55031	6/107	207,1956,2475,5290,5295,5894	AKT1,EGFR,MTOR,PIK3CA,PIK3R1,RAF1
1_Member	KEGG Pathway	hsa04931	insulin resistance	-7.33792	-6.41728	6/113	207,2475,2932,5290,5295,5781	AKT1,MTOR,GSK3B,PIK3CA,PIK3R1,PTPN11
1_Member	KEGG Pathway	hsa04360	Axon guidance	-7.30435	-6.38817	7/196	2932,4233,5290,5295,5781,5894,6714	GSK3B,MET,PIK3CA,PIK3R1,PTPN11,RAF1,SRC
1_Member	KEGG Pathway	ko04140	Autophagy - animal	-7.01474	-6.10733	6/128	207,1612,2475,5290,5295,5894	AKT1,DAPK1,MTOR,PIK3CA,PIK3R1,RAF1
1_Member	KEGG Pathway	hsa04140	Autophagy - animal	-6.93526	-6.03217	6/132	207,1612,2475,5290,5295,5894	AKT1,DAPK1,MTOR,PIK3CA,PIK3R1,RAF1
1_Member	KEGG Pathway	ko04550	Signaling pathways regulating pluripotency of stem cells	-6.80207	-5.9124	6/139	207,2247,2932,5290,5295,5894	AKT1,FGF2,GSK3B,PIK3CA,PIK3R1,RAF1
1_Member	KEGG Pathway	ko04662	B cell receptor signaling pathway	-6.79862	-5.9124	5/71	207,2932,5290,5295,5894	AKT1,GSK3B,PIK3CA,PIK3R1,RAF1
1_Member	KEGG Pathway	hsa01524	Platinum drug resistance	-6.73769	-5.85966	5/73	207,2064,5290,5295,7153	AKT1,ERBB2,PIK3CA,PIK3R1,TOP2A
1_Member	KEGG Pathway	ko01524	Platinum drug resistance	-6.73769	-5.85966	5/73	207,2064,5290,5295,7153	AKT1,ERBB2,PIK3CA,PIK3R1,TOP2A
1_Member	KEGG Pathway	hsa04550	Signaling pathways regulating pluripotency of stem cells	-6.55563	-5.68564	6/153	207,2247,2932,5290,5295,5894	AKT1,FGF2,GSK3B,PIK3CA,PIK3R1,RAF1
1_Member	KEGG Pathway	hsa04662	B cell receptor signaling pathway	-6.51031	-5.6443	5/81	207,2932,5290,5295,5894	AKT1,GSK3B,PIK3CA,PIK3R1,RAF1
1_Member	KEGG Pathway	hsa05166	Human T-cell leukemia virus 1 infection	-6.10211	-5.24778	7/295	207,595,1017,2932,5290,5295,7015	AKT1,CCND1,CDK2,GSK3B,PIK3CA,PIK3R1,TERT
1_Member	KEGG Pathway	hsa05169	Epstein-Barr virus infection	-6.06304	-5.21253	7/299	207,595,1017,1021,2932,5290,5295	AKT1,CCND1,CDK2,CDK6,GSK3B,PIK3CA,PIK3R1
1_Member	KEGG Pathway	ko05142	Chagas disease (American trypanosomiasis)	-6.01027	-5.16355	5/102	207,4843,5054,5290,5295	AKT1,NOS2,SERPINE1,PIK3CA,PIK3R1
1_Member	KEGG Pathway	ko04660	T cell receptor signaling pathway	-5.98922	-5.14627	5/103	207,2932,5290,5295,5894	AKT1,GSK3B,PIK3CA,PIK3R1,RAF1
1_Member	KEGG Pathway	hsa05142	Chagas disease	-5.90714	-5.07162	5/107	207,4843,5054,5290,5295	AKT1,NOS2,SERPINE1,PIK3CA,PIK3R1
1_Member	KEGG Pathway	ko04024	cAMP signaling pathway	-5.89966	-5.0678	6/198	207,673,1080,5290,5295,5894	AKT1,BRAF,CFTR,PIK3CA,PIK3R1,RAF1
1_Member	KEGG Pathway	hsa04211	Longevity regulating pathway	-5.8673	-5.03907	5/109	207,2475,5290,5295,5468	AKT1,MTOR,PIK3CA,PIK3R1,PPARG
1_Member	KEGG Pathway	ko05203	Viral carcinogenesis	-5.8617	-5.03707	6/201	595,1017,1021,5290,5295,6714	CCND1,CDK2,CDK6,PIK3CA,PIK3R1,SRC
1_Member	KEGG Pathway	hsa04660	T cell receptor signaling pathway	-5.77096	-4.95697	5/114	207,2932,5290,5295,5894	AKT1,GSK3B,PIK3CA,PIK3R1,RAF1
1_Member	KEGG Pathway	ko04670	Leukocyte transendothelial migration	-5.77096	-4.95697	5/114	4313,4318,5290,5295,5781	MMP2,MMP9,PIK3CA,PIK3R1,PTPN11
1_Member	KEGG Pathway	hsa05203	Viral carcinogenesis	-5.73934	-4.92884	6/211	595,1017,1021,5290,5295,6714	CCND1,CDK2,CDK6,PIK3CA,PIK3R1,SRC
1_Member	KEGG Pathway	ko04071	Sphingolipid signaling pathway	-5.69702	-4.88998	5/118	207,4363,5290,5295,5894	AKT1,ABCC1,PIK3CA,PIK3R1,RAF1
1_Member	KEGG Pathway	hsa04670	Leukocyte transendothelial migration	-5.64328	-4.83967	5/121	4313,4318,5290,5295,5781	MMP2,MMP9,PIK3CA,PIK3R1,PTPN11
1_Member	KEGG Pathway	hsa04024	cAMP signaling pathway	-5.56689	-4.77007	6/226	207,673,1080,5290,5295,5894	AKT1,BRAF,CFTR,PIK3CA,PIK3R1,RAF1
1_Member	KEGG Pathway	hsa04071	Sphingolipid signaling pathway	-5.52312	-4.72966	5/128	207,4363,5290,5295,5894	AKT1,ABCC1,PIK3CA,PIK3R1,RAF1
1_Member	KEGG Pathway	hsa04611	Platelet activation	-5.50652	-4.71638	5/129	207,2147,5290,5295,6714	AKT1,F2,PIK3CA,PIK3R1,SRC
1_Member	KEGG Pathway	hsa04923	Regulation of lipolysis in adipocytes	-5.48439	-4.69756	4/58	207,5290,5295,5743	AKT1,PIK3CA,PIK3R1,PTGS2
1_Member	KEGG Pathway	ko04650	Natural killer cell mediated cytotoxicity	-5.44145	-4.66115	5/133	673,5290,5295,5781,5894	BRAF,PIK3CA,PIK3R1,PTPN11,RAF1
1_Member	KEGG Pathway	hsa04213	Longevity regulating pathway - multiple species	-5.36776	-4.59388	4/62	207,2475,5290,5295	AKT1,MTOR,PIK3CA,PIK3R1
1_Member	KEGG Pathway	ko04213	Longevity regulating pathway - multiple species	-5.36776	-4.59388	4/62	207,2475,5290,5295	AKT1,MTOR,PIK3CA,PIK3R1
1_Member	KEGG Pathway	ko05166	HTLV-I infection	-5.25585	-4.48832	6/256	207,595,2932,5290,5295,7015	AKT1,CCND1,GSK3B,PIK3CA,PIK3R1,TERT
1_Member	KEGG Pathway	hsa04650	Natural killer cell mediated cytotoxicity	-5.21455	-4.45015	5/148	673,5290,5295,5781,5894	BRAF,PIK3CA,PIK3R1,PTPN11,RAF1
1_Member	KEGG Pathway	ko04664	Fc epsilon RI signaling pathway	-5.20679	-4.44551	4/68	207,5290,5295,5894	AKT1,PIK3CA,PIK3R1,RAF1
1_Member	KEGG Pathway	ko05100	Bacterial invasion of epithelial cells	-5.01386	-4.27081	4/76	4233,5290,5295,6714	MET,PIK3CA,PIK3R1,SRC
1_Member	KEGG Pathway	hsa04932	Non-alcoholic fatty liver disease	-4.93465	-4.1975	5/169	207,2932,5290,5295,5743	AKT1,GSK3B,PIK3CA,PIK3R1,PTGS2
1_Member	KEGG Pathway	hsa04664	Fc epsilon RI signaling pathway	-4.92522	-4.191	4/80	207,5290,5295,5894	AKT1,PIK3CA,PIK3R1,RAF1
1_Member	KEGG Pathway	ko05164	Influenza A	-4.88552	-4.15709	5/173	207,2932,5290,5295,5894	AKT1,GSK3B,PIK3CA,PIK3R1,RAF1
1_Member	KEGG Pathway	hsa05100	Bacterial invasion of epithelial cells	-4.82072	-4.09516	4/85	4233,5290,5295,6714	MET,PIK3CA,PIK3R1,SRC
1_Member	KEGG Pathway	hsa05164	Influenza A	-4.77925	-4.05936	5/182	207,2932,5290,5295,5894	AKT1,GSK3B,PIK3CA,PIK3R1,RAF1
1_Member	KEGG Pathway	ko04666	Fc gamma R-mediated phagocytosis	-4.7035	-3.98922	4/91	207,5290,5295,5894	AKT1,PIK3CA,PIK3R1,RAF1
1_Member	KEGG Pathway	ko05169	Epstein-Barr virus infection	-4.57214	-3.86884	5/201	207,1017,2932,5290,5295	AKT1,CDK2,GSK3B,PIK3CA,PIK3R1
1_Member	KEGG Pathway	hsa04666	Fc gamma R-mediated phagocytosis	-4.44266	-3.74476	4/106	207,5290,5295,5894	AKT1,PIK3CA,PIK3R1,RAF1
1_Member	KEGG Pathway	hsa05170	human immunodeficiency virus 1 infection	-4.30217	-3.6096	5/229	207,2475,5290,5295,5894	AKT1,MTOR,PIK3CA,PIK3R1,RAF1
1_Member	KEGG Pathway	hsa05168	Herpes simplex virus 1 infection	-4.29058	-3.60065	7/560	207,1017,2475,5290,5295,5781,6714	AKT1,CDK2,MTOR,PIK3CA,PIK3R1,PTPN11,SRC
1_Member	KEGG Pathway	ko04973	Carbohydrate digestion and absorption	-4.19753	-3.51284	3/44	207,5290,5295	AKT1,PIK3CA,PIK3R1
1_Member	KEGG Pathway	ko04930	Type II diabetes mellitus	-4.13935	-3.45724	3/46	2475,5290,5295	MTOR,PIK3CA,PIK3R1
1_Member	KEGG Pathway	ko04380	Osteoclast differentiation	-4.09686	-3.41733	4/130	207,5290,5295,5468	AKT1,PIK3CA,PIK3R1,PPARG
1_Member	KEGG Pathway	ko04210	Apoptosis	-3.99639	-3.32197	4/138	207,5290,5295,5894	AKT1,PIK3CA,PIK3R1,RAF1
1_Member	KEGG Pathway	hsa04380	Osteoclast differentiation	-3.98426	-3.31238	4/139	207,5290,5295,5468	AKT1,PIK3CA,PIK3R1,PPARG
1_Member	KEGG Pathway	hsa04973	Carbohydrate digestion and absorption	-3.95466	-3.2878	3/53	207,5290,5295	AKT1,PIK3CA,PIK3R1
1_Member	KEGG Pathway	ko04932	Non-alcoholic fatty liver disease (NAFLD)	-3.86787	-3.20349	4/149	207,2932,5290,5295	AKT1,GSK3B,PIK3CA,PIK3R1
1_Member	KEGG Pathway	hsa04210	Apoptosis	-3.84558	-3.18368	4/151	207,5290,5295,5894	AKT1,PIK3CA,PIK3R1,RAF1
1_Member	KEGG Pathway	hsa04930	Type II diabetes mellitus	-3.83769	-3.17825	3/58	2475,5290,5295	MTOR,PIK3CA,PIK3R1
1_Member	KEGG Pathway	ko05146	Amoebiasis	-3.19233	-2.56367	3/96	4843,5290,5295	NOS2,PIK3CA,PIK3R1
1_Member	KEGG Pathway	hsa04750	inflammatory mediator regulation of trp channels	-3.09124	-2.46713	3/104	5290,5295,6714	PIK3CA,PIK3R1,SRC
1_Member	KEGG Pathway	ko04620	Toll-like receptor signaling pathway	-3.09124	-2.46713	3/104	207,5290,5295	AKT1,PIK3CA,PIK3R1
1_Member	KEGG Pathway	hsa05146	Amoebiasis	-3.05543	-2.43582	3/107	4843,5290,5295	NOS2,PIK3CA,PIK3R1
1_Member	KEGG Pathway	hsa04620	Toll-like receptor signaling pathway	-3.0093	-2.39192	3/111	207,5290,5295	AKT1,PIK3CA,PIK3R1
1_Member	KEGG Pathway	hsa04725	Cholinergic synapse	-2.96489	-2.35414	3/115	207,5290,5295	AKT1,PIK3CA,PIK3R1
2_Summary	KEGG Pathway	ko05206	MicroRNAs in cancer	-16.048	-14.483	14/299	595,1021,1545,1956,2064,2475,4233,4318,4363,5243,5290,5743,5894,7422	CCND1,CDK6,CYP1B1,EGFR,ERBB2,MTOR,MET,MMP9,ABCC1,ABCB1,PIK3CA,PTGS2,RAF1,VEGFA
2_Member	KEGG Pathway	ko05206	MicroRNAs in cancer	-16.048	-14.483	14/299	595,1021,1545,1956,2064,2475,4233,4318,4363,5243,5290,5743,5894,7422	CCND1,CDK6,CYP1B1,EGFR,ERBB2,MTOR,MET,MMP9,ABCC1,ABCB1,PIK3CA,PTGS2,RAF1,VEGFA
2_Member	KEGG Pathway	hsa05206	MicroRNAs in cancer	-15.888	-14.3423	14/307	595,1021,1545,1956,2064,2475,4233,4318,4363,5243,5290,5743,5894,7422	CCND1,CDK6,CYP1B1,EGFR,ERBB2,MTOR,MET,MMP9,ABCC1,ABCB1,PIK3CA,PTGS2,RAF1,VEGFA
3_Summary	KEGG Pathway	ko04810	Regulation of actin cytoskeleton	-8.48492	-7.49659	8/212	673,1956,2147,2247,5290,5295,5894,6714,207,595,2475,4843,5054,4137,5743,4313	BRAF,EGFR,F2,FGF2,PIK3CA,PIK3R1,RAF1,SRC,AKT1,CCND1,MTOR,NOS2,SERPINE1,MAPT,PTGS2,MMP2
3_Member	KEGG Pathway	ko04810	Regulation of actin cytoskeleton	-8.48492	-7.49659	8/212	673,1956,2147,2247,5290,5295,5894,6714	BRAF,EGFR,F2,FGF2,PIK3CA,PIK3R1,RAF1,SRC
3_Member	KEGG Pathway	hsa04810	Regulation of actin cytoskeleton	-8.13438	-7.16147	8/235	673,1956,2147,2247,5290,5295,5894,6714	BRAF,EGFR,F2,FGF2,PIK3CA,PIK3R1,RAF1,SRC
3_Member	KEGG Pathway	hsa04371	Apelin signaling pathway	-6.67574	-5.80176	6/146	207,595,2475,4843,5054,5894	AKT1,CCND1,MTOR,NOS2,SERPINE1,RAF1
3_Member	KEGG Pathway	ko04010	MAPK signaling pathway	-5.26558	-4.49489	6/255	207,673,1956,2247,4137,5894	AKT1,BRAF,EGFR,FGF2,MAPT,RAF1
3_Member	KEGG Pathway	ko04921	Oxytocin signaling pathway	-5.15813	-4.40301	5/152	595,1956,5743,5894,6714	CCND1,EGFR,PTGS2,RAF1,SRC
3_Member	KEGG Pathway	hsa04921	Oxytocin signaling pathway	-5.03671	-4.29066	5/161	595,1956,5743,5894,6714	CCND1,EGFR,PTGS2,RAF1,SRC
3_Member	KEGG Pathway	ko04912	GnRH signaling pathway	-4.68476	-3.97325	4/92	1956,4313,5894,6714	EGFR,MMP2,RAF1,SRC
3_Member	KEGG Pathway	hsa04912	GnRH signaling pathway	-4.57657	-3.87056	4/98	1956,4313,5894,6714	EGFR,MMP2,RAF1,SRC
3_Member	KEGG Pathway	ko05152	Tuberculosis	-3.56293	-2.91559	4/179	207,4843,5894,6714	AKT1,NOS2,RAF1,SRC
3_Member	KEGG Pathway	hsa05152	Tuberculosis	-3.44737	-2.80713	4/192	207,4843,5894,6714	AKT1,NOS2,RAF1,SRC
3_Member	KEGG Pathway	ko04540	Gap junction	-3.30269	-2.66712	3/88	1956,5894,6714	EGFR,RAF1,SRC
3_Member	KEGG Pathway	hsa04540	Gap junction	-3.27414	-2.64319	3/90	1956,5894,6714	EGFR,RAF1,SRC
3_Member	KEGG Pathway	hsa04928	parathyroid hormone synthesis, secretion and action	-2.98689	-2.37394	3/113	673,1956,5894	BRAF,EGFR,RAF1
4_Summary	KEGG Pathway	hsa04934	cushing syndrome	-7.71185	-6.76823	7/171	196,595,673,1017,1021,1956,2932,5347,5054	AHR,CCND1,BRAF,CDK2,CDK6,EGFR,GSK3B,PLK1,SERPINE1
4_Member	KEGG Pathway	hsa04934	cushing syndrome	-7.71185	-6.76823	7/171	196,595,673,1017,1021,1956,2932	AHR,CCND1,BRAF,CDK2,CDK6,EGFR,GSK3B
4_Member	KEGG Pathway	ko04110	Cell cycle	-5.59091	-4.79071	5/124	595,1017,1021,2932,5347	CCND1,CDK2,CDK6,GSK3B,PLK1
4_Member	KEGG Pathway	hsa04110	Cell cycle	-5.45753	-4.67397	5/132	595,1017,1021,2932,5347	CCND1,CDK2,CDK6,GSK3B,PLK1
4_Member	KEGG Pathway	ko04115	p53 signaling pathway	-5.18141	-4.42322	4/69	595,1017,1021,5054	CCND1,CDK2,CDK6,SERPINE1
4_Member	KEGG Pathway	hsa04115	p53 signaling pathway	-4.94694	-4.20685	4/79	595,1017,1021,5054	CCND1,CDK2,CDK6,SERPINE1
4_Member	KEGG Pathway	ko04390	Hippo signaling pathway	-2.60225	-2.00019	3/154	595,2932,5054	CCND1,GSK3B,SERPINE1
4_Member	KEGG Pathway	hsa04390	Hippo signaling pathway	-2.4528	-1.85288	3/174	595,2932,5054	CCND1,GSK3B,SERPINE1
5_Summary	KEGG Pathway	ko04668	TNF signaling pathway	-7.45574	-6.5306	6/108	207,4314,4318,5290,5295,5743,2932,3320,4233,4353,5468	AKT1,MMP3,MMP9,PIK3CA,PIK3R1,PTGS2,GSK3B,HSP90AA1,MET,MPO,PPARG
5_Member	KEGG Pathway	ko04668	TNF signaling pathway	-7.45574	-6.5306	6/108	207,4314,4318,5290,5295,5743	AKT1,MMP3,MMP9,PIK3CA,PIK3R1,PTGS2
5_Member	KEGG Pathway	hsa04668	TNF signaling pathway	-7.29231	-6.38053	6/115	207,4314,4318,5290,5295,5743	AKT1,MMP3,MMP9,PIK3CA,PIK3R1,PTGS2
5_Member	KEGG Pathway	ko04657	IL-17 signaling pathway	-6.20998	-5.3479	5/93	2932,3320,4314,4318,5743	GSK3B,HSP90AA1,MMP3,MMP9,PTGS2
5_Member	KEGG Pathway	hsa04657	IL-17 signaling pathway	-6.1639	-5.30571	5/95	2932,3320,4314,4318,5743	GSK3B,HSP90AA1,MMP3,MMP9,PTGS2
5_Member	KEGG Pathway	ko05202	Transcriptional misregulation in cancer	-4.80238	-4.07966	5/180	4233,4314,4318,4353,5468	MET,MMP3,MMP9,MPO,PPARG
5_Member	KEGG Pathway	hsa05202	Transcriptional misregulation in cancer	-4.54135	-3.84076	5/204	4233,4314,4318,4353,5468	MET,MMP3,MMP9,MPO,PPARG
6_Summary	KEGG Pathway	ko05120	Epithelial cell signaling in Helicobacter pylori infection	-6.89348	-5.99467	5/68	1956,3577,4233,5781,6714,2324,3791,7422,2064	EGFR,CXCR1,MET,PTPN11,SRC,FLT4,KDR,VEGFA,ERBB2
6_Member	KEGG Pathway	ko05120	Epithelial cell signaling in Helicobacter pylori infection	-6.89348	-5.99467	5/68	1956,3577,4233,5781,6714	EGFR,CXCR1,MET,PTPN11,SRC
6_Member	KEGG Pathway	hsa05120	Epithelial cell signaling in Helicobacter pylori infection	-6.79862	-5.9124	5/71	1956,3577,4233,5781,6714	EGFR,CXCR1,MET,PTPN11,SRC
6_Member	KEGG Pathway	ko04060	Cytokine-cytokine receptor interaction	-5.12379	-4.37171	6/270	1956,2324,3577,3791,4233,7422	EGFR,FLT4,CXCR1,KDR,MET,VEGFA
6_Member	KEGG Pathway	ko04520	Adherens junction	-5.10752	-4.35847	4/72	1956,2064,4233,6714	EGFR,ERBB2,MET,SRC
6_Member	KEGG Pathway	hsa04520	Adherens junction	-4.90379	-4.17247	4/81	1956,2064,4233,6714	EGFR,ERBB2,MET,SRC
6_Member	KEGG Pathway	hsa04060	Cytokine-cytokine receptor interaction	-4.64562	-3.93687	6/328	1956,2324,3577,3791,4233,7422	EGFR,FLT4,CXCR1,KDR,MET,VEGFA
6_Member	KEGG Pathway	ko04144	Endocytosis	-4.04181	-3.36484	5/260	1956,3577,3791,4233,6714	EGFR,CXCR1,KDR,MET,SRC
6_Member	KEGG Pathway	hsa04144	Endocytosis	-3.95739	-3.28802	5/271	1956,3577,3791,4233,6714	EGFR,CXCR1,KDR,MET,SRC
7_Summary	KEGG Pathway	ko02010	ABC transporters	-5.97148	-5.13225	4/44	1080,4363,5243,9429	CFTR,ABCC1,ABCB1,ABCG2
7_Member	KEGG Pathway	ko02010	ABC transporters	-5.97148	-5.13225	4/44	1080,4363,5243,9429	CFTR,ABCC1,ABCB1,ABCG2
7_Member	KEGG Pathway	hsa02010	ABC transporters	-5.85459	-5.03353	4/47	1080,4363,5243,9429	CFTR,ABCC1,ABCB1,ABCG2
7_Member	KEGG Pathway	ko04976	Bile secretion	-3.57691	-2.92478	3/71	1080,5243,9429	CFTR,ABCB1,ABCG2
7_Member	KEGG Pathway	hsa04976	Bile secretion	-3.50664	-2.86404	3/75	1080,5243,9429	CFTR,ABCB1,ABCG2
8_Summary	KEGG Pathway	ko05216	Thyroid cancer	-4.74876	-4.03168	3/29	595,673,5468	CCND1,BRAF,PPARG
8_Member	KEGG Pathway	ko05216	Thyroid cancer	-4.74876	-4.03168	3/29	595,673,5468	CCND1,BRAF,PPARG
8_Member	KEGG Pathway	hsa05216	Thyroid cancer	-4.35598	-3.66075	3/39	595,673,5468	CCND1,BRAF,PPARG
9_Summary	KEGG Pathway	hsa04726	Serotonergic synapse	-4.2462	-3.5589	4/119	673,1557,5743,5894,1545	BRAF,CYP2C19,PTGS2,RAF1,CYP1B1
9_Member	KEGG Pathway	hsa04726	Serotonergic synapse	-4.2462	-3.5589	4/119	673,1557,5743,5894	BRAF,CYP2C19,PTGS2,RAF1
9_Member	KEGG Pathway	ko05204	Chemical carcinogenesis	-3.3926	-2.7547	3/82	1545,1557,5743	CYP1B1,CYP2C19,PTGS2
9_Member	KEGG Pathway	hsa05204	Chemical carcinogenesis	-3.28833	-2.65507	3/89	1545,1557,5743	CYP1B1,CYP2C19,PTGS2
10_Summary	KEGG Pathway	ko04530	Tight junction	-3.64832	-2.99132	4/170	595,1080,2064,6714	CCND1,CFTR,ERBB2,SRC
10_Member	KEGG Pathway	ko04530	Tight junction	-3.64832	-2.99132	4/170	595,1080,2064,6714	CCND1,CFTR,ERBB2,SRC
10_Member	KEGG Pathway	hsa04530	Tight junction	-3.56293	-2.91559	4/179	595,1080,2064,6714	CCND1,CFTR,ERBB2,SRC
11_Summary	KEGG Pathway	ko04920	Adipocytokine signaling pathway	-3.61362	-2.95906	3/69	207,2475,5781	AKT1,MTOR,PTPN11
11_Member	KEGG Pathway	ko04920	Adipocytokine signaling pathway	-3.61362	-2.95906	3/69	207,2475,5781	AKT1,MTOR,PTPN11
11_Member	KEGG Pathway	hsa04920	Adipocytokine signaling pathway	-3.55896	-2.914	3/72	207,2475,5781	AKT1,MTOR,PTPN11
12_Summary	KEGG Pathway	ko04659	Th17 cell differentiation	-3.05543	-2.43582	3/107	196,2475,3320	AHR,MTOR,HSP90AA1
12_Member	KEGG Pathway	ko04659	Th17 cell differentiation	-3.05543	-2.43582	3/107	196,2475,3320	AHR,MTOR,HSP90AA1
12_Member	KEGG Pathway	hsa04659	Th17 cell differentiation	-2.99804	-2.38288	3/112	196,2475,3320	AHR,MTOR,HSP90AA1
13_Summary	KEGG Pathway	hsanan01	drug metabolism	-2.94329	-2.33473	3/117	1557,4353,7498	CYP2C19,MPO,XDH
13_Member	KEGG Pathway	hsanan01	drug metabolism	-2.94329	-2.33473	3/117	1557,4353,7498	CYP2C19,MPO,XDH
14_Summary	KEGG Pathway	ko04114	Oocyte meiosis	-2.87067	-2.26429	3/124	1017,5347,6790	CDK2,PLK1,AURKA
14_Member	KEGG Pathway	ko04114	Oocyte meiosis	-2.87067	-2.26429	3/124	1017,5347,6790	CDK2,PLK1,AURKA
14_Member	KEGG Pathway	hsa04114	Oocyte meiosis	-2.81181	-2.20759	3/130	1017,5347,6790	CDK2,PLK1,AURKA
15_Summary	KEGG Pathway	ko04020	Calcium signaling pathway	-2.39814	-1.80036	3/182	1956,2064,4843	EGFR,ERBB2,NOS2
15_Member	KEGG Pathway	ko04020	Calcium signaling pathway	-2.39814	-1.80036	3/182	1956,2064,4843	EGFR,ERBB2,NOS2
15_Member	KEGG Pathway	hsa04020	Calcium signaling pathway	-2.24863	-1.65508	3/206	1956,2064,4843	EGFR,ERBB2,NOS2
16_Summary	KEGG Pathway	hsa05010	Alzheimer disease	-2.30849	-1.71283	3/196	2932,4137,5743	GSK3B,MAPT,PTGS2
16_Member	KEGG Pathway	hsa05010	Alzheimer disease	-2.30849	-1.71283	3/196	2932,4137,5743	GSK3B,MAPT,PTGS2
